# Supplementary material for: Tuning the 3D Printability and Thermomechanical Properties of Radiation Shields
Source: Polymers (Basel). 2021 Sep 26;13(19):3284. doi: 10.3390/polym13193284 (PMC8512519; doi:10.3390/polym13193284)
Supplement: Supplementary file 1 [file polymers-13-03284-s001.zip]

Archive with 1 entries (1 files):
- polymers-1392824-supplementary.pdf
